# Supplementary material for: Implementing internet-delivered cognitive behavioral therapy in healthcare services: a qualitative exploration of stakeholder experience
Source: Front Digit Health. 2023 Sep 26;5:1139125. doi: 10.3389/fdgth.2023.1139125 (PMC10562631; doi:10.3389/fdgth.2023.1139125)
Supplement: Supplementary file 1 [file Datasheet1.zip]

Archive with 5 entries (4 files):
- Data Sheet 1_v1/
- Data Sheet 1_v1/Table 1.DOCX
- Data Sheet 1_v1/Table 2.DOCX
- Data Sheet 1_v1/Table 3.DOCX
- Data Sheet 1_v1/Table 4.DOCX
